# Supplementary material for: An Intruder-Free Fock Space Coupled-Cluster Study of the Potential Energy Curves of LiMg+ within the (2,0) Sector
Source: Molecules. 2024 May 17;29(10):2364. doi: 10.3390/molecules29102364 (PMC11124300; doi:10.3390/molecules29102364)
Supplement: Supplementary file 1 [file molecules-29-02364-s001.zip]

Archive with 1 entries (1 files):
- molecules-2995269-supplementary.pdf
